# Supplementary material for: Foot-and-Mouth Disease Virus-like Particles Produced in E. coli as Potential Antigens for a Novel Vaccine
Source: Vet Sci. 2025 Jun 2;12(6):539. doi: 10.3390/vetsci12060539 (PMC12197693; doi:10.3390/vetsci12060539)
Supplement: Supplementary file 1 [file vetsci-12-00539-s001.zip]

Archive with 2 entries (2 files):
- Fig. S1. Transmission electron microscopy analysis of sucrose-purified VLPs.jpg
- Table S1. Primers used for PCR amplification and gene assembly..pdf
